# Supplementary material for: HX-Linear and Nonlinear Optical Responsiveness of Rationally Designed Heteroleptic d8-Metallo-dithiolene Complexes
Source: Molecules. 2025 Oct 7;30(19):4004. doi: 10.3390/molecules30194004 (PMC12526242; doi:10.3390/molecules30194004)
Supplement: Supplementary file 1 [file molecules-30-04004-s001.zip]

Archive with 1 entries (1 files):
- molecules-3897888-supplementary.pdf
